# Supplementary material for: Spatially explicit capture recapture density estimates: Robustness, accuracy and precision in a long-term study of jaguars (Panthera onca)
Source: PLoS One. 2020 Jun 8;15(6):e0227468. doi: 10.1371/journal.pone.0227468 (PMC7279572; doi:10.1371/journal.pone.0227468)
Supplement: S1 Data — (CSV) [file pone.0227468.s001.csv]

Date	#Session	ID	Detector	Sex
18-Mar-13	CBWS2013	M03-7	CAM10	M
18-Mar-13	CBWS2013	M02-2	CAM17	M
18-Mar-13	CBWS2013	M11-1	SSP2	M
19-Mar-13	CBWS2013	M11-1	SSP2	M
19-Mar-13	CBWS2013	M11-4	SSP2	M
19-Mar-13	CBWS2013	M11-4	SSP3	M
21-Mar-13	CBWS2013	M11-4	CAM6	M
21-Mar-13	CBWS2013	M11-7	CAM6	M
22-Mar-13	CBWS2013	M06-5	CAM1	M
22-Mar-13	CBWS2013	M13-2	SSP4	M
23-Mar-13	CBWS2013	M04-21	CAM15	M
24-Mar-13	CBWS2013	M03-7	CAM11	M
24-Mar-13	CBWS2013	M11-7	CAM6	M
25-Mar-13	CBWS2013	M11-4	SSP1	M
25-Mar-13	CBWS2013	M11-1	SSP2	M
25-Mar-13	CBWS2013	M11-1	SSP3	M
26-Mar-13	CBWS2013	M07-4	CAM3	M
26-Mar-13	CBWS2013	M03-7	CAM11	M
26-Mar-13	CBWS2013	M07-4	CAM15	M
26-Mar-13	CBWS2013	M11-4	SSP2	M
26-Mar-13	CBWS2013	M11-4	SSP3	M
27-Mar-13	CBWS2013	M11-8	CAM1	M
27-Mar-13	CBWS2013	M06-5	CAM2	M
27-Mar-13	CBWS2013	M02-2	CAM5	M
27-Mar-13	CBWS2013	M03-8	CAM15	M
27-Mar-13	CBWS2013	M11-4	SSP2	M
28-Mar-13	CBWS2013	M11-8	SSP1	M
29-Mar-13	CBWS2013	M11-8	CAM10	M
29-Mar-13	CBWS2013	M11-4	SSP2	M
29-Mar-13	CBWS2013	M11-4	SSP3	M
30-Mar-13	CBWS2013	M11-4	SSP3	M
30-Mar-13	CBWS2013	M03-7	SSP3	M
30-Mar-13	CBWS2013	M11-1	SSP3	M
31-Mar-13	CBWS2013	M11-1	SSP2	M
01-Apr-13	CBWS2013	M11-8	CAM10	M
02-Apr-13	CBWS2013	M06-5	CAM2	M
02-Apr-13	CBWS2013	M11-4	CAM18STR	M
03-Apr-13	CBWS2013	M04-21	CAM15	M
03-Apr-13	CBWS2013	M11-1	SSP3	M
05-Apr-13	CBWS2013	M11-8	SSP1	M
06-Apr-13	CBWS2013	M11-4	SSP1	M
06-Apr-13	CBWS2013	M11-4	SSP2	M
06-Apr-13	CBWS2013	M11-1	SSP3	M
06-Apr-13	CBWS2013	M11-4	SSP3	M
07-Apr-13	CBWS2013	M02-2	CAM5	M
07-Apr-13	CBWS2013	M03-7	CAM18	M
08-Apr-13	CBWS2013	M11-7	CAM6	M
09-Apr-13	CBWS2013	M04-21	CAM20	M
09-Apr-13	CBWS2013	M04-21	CAM15	M
10-Apr-13	CBWS2013	M11-4	CAM7	M
10-Apr-13	CBWS2013	M03-7	SSP1	M
11-Apr-13	CBWS2013	M03-7	SSP2	M
11-Apr-13	CBWS2013	M03-7	SSP3	M
12-Apr-13	CBWS2013	M04-21	CAM15	M
12-Apr-13	CBWS2013	M11-4	CAM18	M
12-Apr-13	CBWS2013	M03-8	CAM19	M
12-Apr-13	CBWS2013	M03-7	SSP1	M
12-Apr-13	CBWS2013	M11-1	SSP3	M
13-Apr-13	CBWS2013	M07-4	CAM19	M
13-Apr-13	CBWS2013	M11-1	SSP2	M
14-Apr-13	CBWS2013	M11-4	SSP2	M
14-Apr-13	CBWS2013	M11-4	SSP3	M
15-Apr-13	CBWS2013	M04-21	CAM20	M
15-Apr-13	CBWS2013	M11-8	SSP1	M
16-Apr-13	CBWS2013	M11-8	CAM1	M
16-Apr-13	CBWS2013	M11-8	CAM11	M
17-Apr-13	CBWS2013	M04-21	CAM15	M
18-Apr-13	CBWS2013	M11-4	CAM18STR	M
18-Apr-13	CBWS2013	M04-21	CAM15	M
18-Apr-13	CBWS2013	M11-1	SSP3	M
19-Apr-13	CBWS2013	M03-7	CAM11	M
19-Apr-13	CBWS2013	M13-4	CAM17	M
19-Apr-13	CBWS2013	M11-1	SSP4	M
22-Apr-13	CBWS2013	M11-7	CAM6	M
22-Apr-13	CBWS2013	M11-4	SSP3	M
23-Apr-13	CBWS2013	M11-4	SSP4	M
25-Apr-13	CBWS2013	M11-4	SSP3	M
26-Apr-13	CBWS2013	M03-7	SSP1	M
27-Apr-13	CBWS2013	M04-21	CAM11	M
04-May-13	CBWS2013	M11-4	SSP1	M
06-May-13	CBWS2013	M03-8	CAM2	M
06-May-13	CBWS2013	M06-5	CAM2	M
06-May-13	CBWS2013	M03-8	CAM3	M
06-May-13	CBWS2013	M06-5	CAM5	M
06-May-13	CBWS2013	M03-8	CAM15	M
06-May-13	CBWS2013	M13-2	SSP4	M
07-May-13	CBWS2013	M11-8	CAM11	M
07-May-13	CBWS2013	M03-8	CAM15	M
08-May-13	CBWS2013	M11-4	CAM6	M
09-May-13	CBWS2013	M11-8	CAM10	M
10-May-13	CBWS2013	M11-4	CAM17	M
11-May-13	CBWS2013	M03-7	SSP2	M
12-May-13	CBWS2013	M03-7	CAM10	M
12-May-13	CBWS2013	M11-8	CAM11	M
12-May-13	CBWS2013	M03-7	SSP1	M
12-May-13	CBWS2013	M03-7	SSP2	M
13-May-13	CBWS2013	M03-7	SSP3	M
13-May-13	CBWS2013	M03-7	SSP4	M
14-May-13	CBWS2013	M04-21	CAM15	M
15-May-13	CBWS2013	M11-4	CAM5	M
15-May-13	CBWS2013	M11-4	CAM18	M
16-May-13	CBWS2013	M11-4	SSP1	M
16-May-13	CBWS2013	M11-8	SSP2	M
17-May-13	CBWS2013	M03-8	CAM3	M
17-May-13	CBWS2013	M11-4	SSP2	M
18-May-13	CBWS2013	M06-5	CAM11	M
18-May-13	CBWS2013	M11-8	CAM11	M
19-May-13	CBWS2013	M11-8	CAM5	M
26-May-13	CBWS2013	M06-5	CAM18	M
26-May-13	CBWS2013	M13-4	CAM17	M
26-May-13	CBWS2013	M02-2	CAM17	M
28-May-13	CBWS2013	M11-8	CAM5	M
28-May-13	CBWS2013	M02-2	CAM18	M
28-May-13	CBWS2013	M02-2	CAM17	M
29-May-13	CBWS2013	M03-7	CAM1	M
29-May-13	CBWS2013	M02-2	CAM5	M
02-Jun-13	CBWS2013	M03-7	SSP2	M
02-Jun-13	CBWS2013	M03-7	SSP3	M
03-Jun-13	CBWS2013	M03-7	CAM10	M
03-Jun-13	CBWS2013	M03-8	CAM19	M
03-Jun-13	CBWS2013	M03-7	SSP1	M
04-Jun-13	CBWS2013	M11-4	CAM17	M
04-Jun-13	CBWS2013	M11-4	SSP3	M
06-Jun-13	CBWS2013	M06-5	CAM18	M
08-Jun-13	CBWS2013	M11-4	CAM6	M
09-Jun-13	CBWS2013	M02-2	CAM2	M
11-Jun-13	CBWS2013	M03-8	CAM11	M
12-Jun-13	CBWS2013	M03-7	CAM11	M
12-Jun-13	CBWS2013	M06-5	CAM15	M
15-Jun-13	CBWS2013	M12-6	CAM3	M
15-Jun-13	CBWS2013	M13-4	CAM13	M
15-Jun-13	CBWS2013	M11-4	SSP3	M
16-Jun-13	CBWS2013	M13-4	CAM17	M
16-Jun-13	CBWS2013	M12-6	CAM19	M
17-Jun-13	CBWS2013	M12-6	CAM19	M
19-Jun-13	CBWS2013	M03-7	SSP2	M
20-Jun-13	CBWS2013	M03-8	CAM5	M
20-Jun-13	CBWS2013	M11-3	CAM11	M
20-Jun-13	CBWS2013	M12-6	CAM11	M
21-Jun-13	CBWS2013	M11-8	CAM5	M
23-Jun-13	CBWS2013	M11-1	SSP3	M
24-Jun-13	CBWS2013	M11-8	CAM6	M
24-Jun-13	CBWS2013	M11-8	SSP2	M
25-Jun-13	CBWS2013	M12-6	CAM3	M
25-Jun-13	CBWS2013	M11-8	CAM10	M
25-Jun-13	CBWS2013	M13-4	CAM13	M
26-Jun-13	CBWS2013	M11-3	CAM11	M
26-Jun-13	CBWS2013	M06-5	CAM15	M
26-Jun-13	CBWS2013	M03-7	CAM19	M
27-Jun-13	CBWS2013	M11-8	CAM11	M
27-Jun-13	CBWS2013	M02-2	CAM18STR	M
28-Jun-13	CBWS2013	M03-8	CAM5	M
28-Jun-13	CBWS2013	M13-4	CAM17	M
02-Jul-13	CBWS2013	M06-5	CAM3	M
02-Jul-13	CBWS2013	M11-8	CAM11	M
03-Jul-13	CBWS2013	M11-8	CAM1	M
03-Jul-13	CBWS2013	M03-8	CAM5	M
03-Jul-13	CBWS2013	M11-8	CAM11	M
03-Jul-13	CBWS2013	M02-2	CAM18	M
03-Jul-13	CBWS2013	M11-1	SSP2	M
03-Jul-13	CBWS2013	M11-1	SSP3	M
04-Jul-13	CBWS2013	M06-5	CAM3	M
04-Jul-13	CBWS2013	M04-21	CAM20	M
05-Jul-13	CBWS2013	M07-4	CAM3	M
05-Jul-13	CBWS2013	M06-5	CAM15	M
06-Jul-13	CBWS2013	M06-5	CAM2	M
06-Jul-13	CBWS2013	M11-8	CAM10	M
06-Jul-13	CBWS2013	M11-8	SSP2	M
07-Jul-13	CBWS2013	M11-8	SSP2	M
08-Jul-13	CBWS2013	M11-8	CAM6	M
09-Jul-13	CBWS2013	M11-8	CAM11	M
09-Jul-13	CBWS2013	M13-4	CAM18STR	M
09-Jul-13	CBWS2013	M13-4	CAM18	M
13-Jul-13	CBWS2013	M11-1	SSP3	M
13-Jul-13	CBWS2013	M11-8	CAM6	M
14-Jul-13	CBWS2013	M13-4	CAM18	M
14-Jul-13	CBWS2013	M11-1	SSP4	M
15-Jul-13	CBWS2013	M12-6	CAM15	M
15-Jul-13	CBWS2013	M11-7	CAM17	M
15-Jul-13	CBWS2013	M04-21	CAM20	M
16-Jul-13	CBWS2013	M04-21	CAM15	M
16-Jul-13	CBWS2013	M13-4	CAM17	M
16-Jul-13	CBWS2013	M11-7	CAM17	M
16-Jul-13	CBWS2013	M13-4	CAM18	M
17-Jul-13	CBWS2013	M06-5	CAM15	M
18-Jul-13	CBWS2013	M07-4	CAM3	M
18-Jul-13	CBWS2013	M03-8	CAM11	M
20-Jul-13	CBWS2013	M11-8	CAM10	M
20-Jul-13	CBWS2013	M13-4	CAM17	M
21-Jul-13	CBWS2013	M03-8	CAM2	M
21-Jul-13	CBWS2013	M11-4	SSP3	M
22-Jul-13	CBWS2013	M13-4	CAM18STR	M
22-Jul-13	CBWS2013	M07-4	CAM15	M
22-Jul-13	CBWS2013	M11-8	SSP2	M
22-Jul-13	CBWS2013	M11-8	CAM6	M
23-Jul-13	CBWS2013	M04-21	CAM15	M
23-Jul-13	CBWS2013	M13-4	CAM17	M
23-Jul-13	CBWS2013	M03-8	CAM19	M
23-Jul-13	CBWS2013	M02-2	CAM7	M
24-Jul-13	CBWS2013	M11-8	CAM11	M
25-Jul-13	CBWS2013	M13-4	CAM18	M
27-Jul-13	CBWS2013	M11-8	CAM11	M
27-Jul-13	CBWS2013	M06-5	CAM15	M
28-Jul-13	CBWS2013	M13-4	CAM17	M
28-Jul-13	CBWS2013	M11-4	SSP3	M
29-Jul-13	CBWS2013	M07-4	CAM15	M
30-Jul-13	CBWS2013	M11-7	CAM17	M
30-Jul-13	CBWS2013	M11-4	SSP3	M
31-Jul-13	CBWS2013	M04-21	CAM3	M
31-Jul-13	CBWS2013	M04-21	CAM15	M
01-Aug-13	CBWS2013	M13-4	CAM17	M
01-Aug-13	CBWS2013	M13-4	CAM18	M
01-Aug-13	CBWS2013	M04-21	CAM20	M
02-Aug-13	CBWS2013	M03-7	CAM11	M
05-Aug-13	CBWS2013	M11-4	CAM6	M
06-Aug-13	CBWS2013	M13-4	CAM18STR	M
06-Aug-13	CBWS2013	M12-6	CAM15	M
06-Aug-13	CBWS2013	M13-4	CAM18	M
07-Aug-13	CBWS2013	M13-4	CAM17	M
08-Aug-13	CBWS2013	M07-4	CAM3	M
08-Aug-13	CBWS2013	M11-4	SSP1	M
08-Aug-13	CBWS2013	M11-4	SSP2	M
08-Aug-13	CBWS2013	M11-4	SSP3	M
09-Aug-13	CBWS2013	M11-8	CAM6	M
09-Aug-13	CBWS2013	M07-4	CAM3	M
09-Aug-13	CBWS2013	M07-4	CAM19	M
09-Aug-13	CBWS2013	M06-5	CAM19	M
10-Aug-13	CBWS2013	M11-8	CAM7	M
11-Aug-13	CBWS2013	M11-3	CAM5	M
11-Aug-13	CBWS2013	M11-8	CAM11	M
13-Aug-13	CBWS2013	M11-7	CAM17	M
13-Aug-13	CBWS2013	M13-4	CAM18	M
13-Aug-13	CBWS2013	M11-4	SSP2	M
13-Aug-13	CBWS2013	M11-4	SSP3	M
14-Aug-13	CBWS2013	M06-5	CAM15	M
14-Aug-13	CBWS2013	M11-1	SSP3	M
15-Aug-13	CBWS2013	M11-8	CAM6	M
19-Aug-13	CBWS2013	M03-7	CAM15	M
20-Aug-13	CBWS2013	M02-2	CAM7	M
20-Aug-13	CBWS2013	M03-7	CAM5	M
20-Aug-13	CBWS2013	M03-7	CAM11	M
20-Aug-13	CBWS2013	M11-4	SSP1	M
20-Aug-13	CBWS2013	M11-4	SSP2	M
21-Aug-13	CBWS2013	M03-7	CAM17	M
21-Aug-13	CBWS2013	M03-7	CAM18	M
21-Aug-13	CBWS2013	M11-4	SSP3	M
21-Aug-13	CBWS2013	M11-4	SSP4	M
23-Aug-13	CBWS2013	M11-4	SSP3	M
24-Aug-13	CBWS2013	M07-4	CAM3	M
25-Aug-13	CBWS2013	M11-4	SSP3	M
25-Aug-13	CBWS2013	M03-7	SSP3	M
25-Aug-13	CBWS2013	M04-21	CAM20	M
25-Aug-13	CBWS2013	M03-8	CAM6	M
26-Aug-13	CBWS2013	M12-6	CAM19	M
26-Aug-13	CBWS2013	M03-7	SSP2	M
27-Aug-13	CBWS2013	M11-8	SSP2	M
29-Aug-13	CBWS2013	M03-7	CAM11	M
29-Aug-13	CBWS2013	M11-1	SSP3	M
03-Sep-13	CBWS2013	M11-8	SSP2	M
03-Sep-13	CBWS2013	M11-1	SSP3	M
03-Sep-13	CBWS2013	M11-8	SSP3	M
03-Sep-13	CBWS2013	M12-6	CAM15	M
04-Sep-13	CBWS2013	M07-4	CAM3	M
04-Sep-13	CBWS2013	M06-5	CAM5	M
05-Sep-13	CBWS2013	M06-5	CAM11	M
06-Sep-13	CBWS2013	M03-7	CAM11	M
07-Sep-13	CBWS2013	M12-6	CAM3	M
07-Sep-13	CBWS2013	M03-7	CAM5	M
07-Sep-13	CBWS2013	M12-6	CAM15	M
07-Sep-13	CBWS2013	M11-1	SSP4	M
08-Sep-13	CBWS2013	M12-6	CAM20	M
09-Sep-13	CBWS2013	M03-7	CAM5	M
10-Sep-13	CBWS2013	M04-21	CAM15	M
10-Sep-13	CBWS2013	M11-4	SSP3	M
11-Sep-13	CBWS2013	M06-5	CAM15	M
11-Sep-13	CBWS2013	M11-4	SSP4	M
12-Sep-13	CBWS2013	M02-2	CAM5	M
15-Sep-13	CBWS2013	M11-4	SSP4	M
19-Sep-13	CBWS2013	M11-8	SSP3	M
20-Sep-13	CBWS2013	M11-4	SSP3	M
21-Sep-13	CBWS2013	M04-21	CAM15	M
21-Sep-13	CBWS2013	M04-21	CAM20	M
22-Sep-13	CBWS2013	M11-8	SSP3	M
24-Sep-13	CBWS2013	M02-2	CAM18	M
25-Sep-13	CBWS2013	M12-6	CAM20	M
25-Sep-13	CBWS2013	M06-5	CAM2	M
28-Sep-13	CBWS2013	M13-7	CAM17	M
28-Sep-13	CBWS2013	M12-6	CAM20	M
29-Sep-13	CBWS2013	M02-2	CAM18	M
29-Sep-13	CBWS2013	M11-8	SSP2	M
29-Sep-13	CBWS2013	M03-7	CAM1	M
30-Sep-13	CBWS2013	M13-7	CAM17	M
30-Sep-13	CBWS2013	M13-2	SSP4	M
01-Oct-13	CBWS2013	M11-4	SSP3	M
02-Oct-13	CBWS2013	M12-6	CAM3	M
02-Oct-13	CBWS2013	M13-7	CAM18	M
03-Oct-13	CBWS2013	M11-8	CAM6	M
03-Oct-13	CBWS2013	M12-6	CAM19	M
03-Oct-13	CBWS2013	M06-5	CAM19	M
04-Oct-13	CBWS2013	M04-21	CAM15	M
04-Oct-13	CBWS2013	M13-7	CAM17	M
04-Oct-13	CBWS2013	M11-4	SSP3	M
05-Oct-13	CBWS2013	M04-21	CAM20	M
07-Oct-13	CBWS2013	M12-6	CAM19	M
08-Oct-13	CBWS2013	M11-8	CAM6	M
08-Oct-13	CBWS2013	M02-2	CAM18	M
09-Oct-13	CBWS2013	M03-7	CAM5	M
09-Oct-13	CBWS2013	M06-5	CAM15	M
09-Oct-13	CBWS2013	M12-6	CAM19	M
10-Oct-13	CBWS2013	M13-4	CAM17	M
11-Oct-13	CBWS2013	M12-6	CAM3	M
11-Oct-13	CBWS2013	M13-7	CAM13	M
11-Oct-13	CBWS2013	M11-8	SSP3	M
12-Oct-13	CBWS2013	M13-4	CAM13	M
12-Oct-13	CBWS2013	M13-10	CAM20	M
13-Oct-13	CBWS2013	M06-5	CAM17	M
14-Oct-13	CBWS2013	M13-7	CAM18	M
14-Oct-13	CBWS2013	M13-7	CAM17	M
14-Oct-13	CBWS2013	M12-6	CAM19	M
14-Oct-13	CBWS2013	M11-4	SSP3	M
15-Oct-13	CBWS2013	M12-6	CAM3	M
15-Oct-13	CBWS2013	M12-6	CAM19	M
17-Oct-13	CBWS2013	M06-5	CAM18	M
17-Oct-13	CBWS2013	M12-6	CAM19	M
17-Oct-13	CBWS2013	M11-8	SSP3	M
18-Oct-13	CBWS2013	M13-7	CAM17	M
19-Oct-13	CBWS2013	M06-5	CAM5	M
19-Oct-13	CBWS2013	M03-7	CAM18	M
19-Oct-13	CBWS2013	M13-7	CAM17	M
19-Oct-13	CBWS2013	M12-6	CAM19	M
20-Oct-13	CBWS2013	M06-5	CAM18	M
20-Oct-13	CBWS2013	M06-5	CAM17	M
21-Oct-13	CBWS2013	M06-5	CAM11	M
21-Oct-13	CBWS2013	M11-8	SSP3	M
22-Oct-13	CBWS2013	M11-8	CAM17	M
23-Oct-13	CBWS2013	M12-6	CAM5	M
23-Oct-13	CBWS2013	M03-7	CAM11	M
24-Oct-13	CBWS2013	M11-8	SSP3	M
25-Oct-13	CBWS2013	M12-6	CAM3	M
25-Oct-13	CBWS2013	M13-11	CAM10	M
25-Oct-13	CBWS2013	M06-5	CAM18	M
25-Oct-13	CBWS2013	M06-5	CAM13	M
26-Oct-13	CBWS2013	M13-7	CAM17	M
27-Oct-13	CBWS2013	M12-6	CAM19	M
28-Oct-13	CBWS2013	M11-4	SSP3	M
28-Oct-13	CBWS2013	M11-8	SSP3	M
29-Oct-13	CBWS2013	M11-4	SSP3	M
30-Oct-13	CBWS2013	M06-5	CAM11	M
30-Oct-13	CBWS2013	M06-5	CAM18	M
30-Oct-13	CBWS2013	M13-10	CAM15	M
30-Oct-13	CBWS2013	M11-4	SSP3	M
31-Oct-13	CBWS2013	M11-8	CAM10	M
31-Oct-13	CBWS2013	M06-5	CAM17	M
31-Oct-13	CBWS2013	M11-8	SSP2	M
31-Oct-13	CBWS2013	M11-8	SSP3	M
31-Oct-13	CBWS2013	M11-4	SSP3	M
01-Nov-13	CBWS2013	M13-7	CAM17	M
01-Nov-13	CBWS2013	M11-4	SSP3	M
02-Nov-13	CBWS2013	M11-8	CAM11	M
02-Nov-13	CBWS2013	M12-6	CAM11	M
02-Nov-13	CBWS2013	M11-4	SSP3	M
03-Nov-13	CBWS2013	M13-7	CAM17	M
03-Nov-13	CBWS2013	M12-6	CAM19	M
03-Nov-13	CBWS2013	M13-2	SSP4	M
05-Nov-13	CBWS2013	M06-5	CAM18	M
06-Nov-13	CBWS2013	M11-8	CAM10	M
06-Nov-13	CBWS2013	M13-7	CAM18	M
06-Nov-13	CBWS2013	M11-4	SSP3	M
07-Nov-13	CBWS2013	M12-6	CAM11	M
07-Nov-13	CBWS2013	M06-5	CAM18	M
08-Nov-13	CBWS2013	M06-5	CAM2	M
09-Nov-13	CBWS2013	M11-4	SSP4	M
10-Nov-13	CBWS2013	M11-4	SSP3	M
11-Nov-13	CBWS2013	M11-8	CAM10	M
11-Nov-13	CBWS2013	M11-4	SSP2	M
11-Nov-13	CBWS2013	M11-4	SSP3	M
12-Nov-13	CBWS2013	M13-7	CAM17	M
12-Nov-13	CBWS2013	M11-8	SSP3	M
13-Nov-13	CBWS2013	M11-4	SSP4	M
13-Nov-13	CBWS2013	M11-4	SSP3	M
14-Nov-13	CBWS2013	M06-5	CAM15	M
15-Nov-13	CBWS2013	M12-6	CAM15	M
16-Nov-13	CBWS2013	M13-7	CAM17	M
16-Nov-13	CBWS2013	M04-21	CAM3	M
16-Nov-13	CBWS2013	M04-21	CAM20	M
17-Nov-13	CBWS2013	M11-4	SSP3	M
19-Nov-13	CBWS2013	M06-5	CAM11	M
23-Nov-13	CBWS2013	M06-5	CAM11	M
23-Nov-13	CBWS2013	M11-4	SSP3	M
23-Nov-13	CBWS2013	M11-8	SSP3	M
24-Nov-13	CBWS2013	M03-7	CAM11	M
24-Nov-13	CBWS2013	M03-7	CAM18	M
24-Nov-13	CBWS2013	M11-8	SSP3	M
25-Nov-13	CBWS2013	M11-4	SSP3	M
27-Nov-13	CBWS2013	M07-4	CAM11	M
27-Nov-13	CBWS2013	M11-4	SSP3	M
28-Nov-13	CBWS2013	M12-6	CAM15	M
28-Nov-13	CBWS2013	M12-6	CAM20	M
29-Nov-13	CBWS2013	M12-6	CAM11	M
29-Nov-13	CBWS2013	M04-21	CAM15	M
29-Nov-13	CBWS2013	M04-21	CAM20	M
29-Nov-13	CBWS2013	M11-4	SSP3	M
30-Nov-13	CBWS2013	M13-7	CAM18	M
30-Nov-13	CBWS2013	M04-21	CAM15	M
30-Nov-13	CBWS2013	M13-7	CAM17	M
30-Nov-13	CBWS2013	M04-21	CAM19	M
30-Nov-13	CBWS2013	M11-4	SSP2	M
30-Nov-13	CBWS2013	M11-4	SSP3	M
01-Dec-13	CBWS2013	M11-4	SSP2	M
01-Dec-13	CBWS2013	M11-4	SSP3	M
01-Dec-13	CBWS2013	M11-8	CAM2	M
02-Dec-13	CBWS2013	M04-21	CAM15	M
02-Dec-13	CBWS2013	M13-10	CAM2	M
03-Dec-13	CBWS2013	M11-4	SSP3	M
04-Dec-13	CBWS2013	M03-7	CAM18	M
04-Dec-13	CBWS2013	M11-4	SSP3	M
05-Dec-13	CBWS2013	M13-7	CAM13	M
05-Dec-13	CBWS2013	M04-21	CAM15	M
05-Dec-13	CBWS2013	M11-8	SSP4	M
06-Dec-13	CBWS2013	M11-8	CAM10	M
06-Dec-13	CBWS2013	M07-4	CAM19	M
06-Dec-13	CBWS2013	M13-2	SSP4	M
07-Dec-13	CBWS2013	M06-5	CAM11	M
07-Dec-13	CBWS2013	M03-7	SSP3	M
07-Dec-13	CBWS2013	M03-7	SSP4	M
08-Dec-13	CBWS2013	M12-6	CAM3	M
08-Dec-13	CBWS2013	M11-8	CAM11	M
08-Dec-13	CBWS2013	M12-6	CAM15	M
08-Dec-13	CBWS2013	M12-6	CAM19	M
09-Dec-13	CBWS2013	M04-21	CAM20	M
10-Dec-13	CBWS2013	M11-4	SSP3	M
10-Dec-13	CBWS2013	M11-8	SSP3	M
11-Dec-13	CBWS2013	M11-8	SSP3	M
12-Dec-13	CBWS2013	M12-6	CAM11	M
13-Dec-13	CBWS2013	M04-21	CAM15	M
13-Dec-13	CBWS2013	M12-6	CAM19	M
13-Dec-13	CBWS2013	M04-21	CAM20	M
13-Dec-13	CBWS2013	M11-8	SSP3	M
13-Dec-13	CBWS2013	M11-4	SSP3	M
16-Dec-13	CBWS2013	M13-4	CAM13	M
16-Dec-13	CBWS2013	M13-4	CAM17	M
16-Dec-13	CBWS2013	M06-5	CAM2	M
18-Dec-13	CBWS2013	M11-4	SSP3	M
20-Dec-13	CBWS2013	M11-8	CAM10	M
20-Dec-13	CBWS2013	M13-4	CAM13	M
22-Dec-13	CBWS2013	M13-7	CAM17	M
22-Dec-13	CBWS2013	M11-8	CAM1	M
22-Dec-13	CBWS2013	M07-4	CAM11	M
23-Dec-13	CBWS2013	M12-6	CAM3	M
23-Dec-13	CBWS2013	M13-7	CAM18	M
23-Dec-13	CBWS2013	M13-4	CAM13	M
25-Dec-13	CBWS2013	M11-8	CAM11	M
25-Dec-13	CBWS2013	M04-21	CAM15	M
26-Dec-13	CBWS2013	M11-7	CAM17	M
26-Dec-13	CBWS2013	M11-8	CAM10	M
26-Dec-13	CBWS2013	M03-7	CAM18	M
27-Dec-13	CBWS2013	M03-7	CAM1	M
27-Dec-13	CBWS2013	M07-4	CAM19	M
28-Dec-13	CBWS2013	M06-5	CAM11	M
29-Dec-13	CBWS2013	M12-6	CAM19	M
30-Dec-13	CBWS2013	M06-5	CAM2	M
30-Dec-13	CBWS2013	M12-6	CAM20	M
31-Dec-13	CBWS2013	M03-7	CAM18	M
01-Jan-14	CBWS2013	M11-4	SSP3	M
03-Jan-14	CBWS2013	M12-6	CAM3	M
03-Jan-14	CBWS2013	M12-6	CAM15	M
03-Jan-14	CBWS2013	M13-2	SSP3	M
04-Jan-14	CBWS2013	M13-7	CAM17	M
04-Jan-14	CBWS2013	M12-6	CAM20	M
06-Jan-14	CBWS2013	M06-5	CAM11	M
08-Jan-14	CBWS2013	M07-4	CAM11	M
09-Jan-14	CBWS2013	M07-4	CAM11	M
09-Jan-14	CBWS2013	M13-4	CAM18STR	M
10-Jan-14	CBWS2013	M07-4	CAM11	M
10-Jan-14	CBWS2013	M13-4	CAM13	M
11-Jan-14	CBWS2013	M11-4	SSP2	M
11-Jan-14	CBWS2013	M11-4	SSP3	M
12-Jan-14	CBWS2013	M04-21	CAM20	M
13-Jan-14	CBWS2013	M12-6	CAM19	M
17-Jan-14	CBWS2013	M14-4	CAM10	M
17-Jan-14	CBWS2013	M11-8	CAM11	M
17-Jan-14	CBWS2013	M11-7	CAM13	M
18-Jan-14	CBWS2013	M03-7	CAM15	M
20-Jan-14	CBWS2013	M03-7	CAM11	M
20-Jan-14	CBWS2013	M11-7	CAM13	M
20-Jan-14	CBWS2013	M11-7	CAM17	M
20-Jan-14	CBWS2013	M06-5	CAM2	M
21-Jan-14	CBWS2013	M11-8	CAM10	M
21-Jan-14	CBWS2013	M07-4	CAM11	M
21-Jan-14	CBWS2013	M11-8	SSP3	M
22-Jan-14	CBWS2013	M11-8	CAM7	M
22-Jan-14	CBWS2013	M11-8	CAM1	M
22-Jan-14	CBWS2013	M11-8	CAM11	M
23-Jan-14	CBWS2013	M06-5	CAM2	M
25-Jan-14	CBWS2013	M11-8	CAM5	M
25-Jan-14	CBWS2013	M03-7	CAM2	M
26-Jan-14	CBWS2013	M03-7	CAM15	M
29-Jan-14	CBWS2013	M12-6	CAM11	M
29-Jan-14	CBWS2013	M03-7	CAM15	M
29-Jan-14	CBWS2013	M11-4	SSP3	M
30-Jan-14	CBWS2013	M11-7	CAM17	M
30-Jan-14	CBWS2013	M11-8	CAM1	M
31-Jan-14	CBWS2013	M11-8	CAM11	M
31-Jan-14	CBWS2013	M07-4	CAM11	M
31-Jan-14	CBWS2013	M03-7	CAM15	M
01-Feb-14	CBWS2013	M13-7	CAM13	M
02-Feb-14	CBWS2013	M07-4	CAM11	M
02-Feb-14	CBWS2013	M11-7	CAM17	M
02-Feb-14	CBWS2013	M07-4	CAM19	M
03-Feb-14	CBWS2013	M07-4	CAM11	M
03-Feb-14	CBWS2013	M11-7	CAM18	M
04-Feb-14	CBWS2013	M11-8	CAM11	M
05-Feb-14	CBWS2013	M11-8	CAM10	M
05-Feb-14	CBWS2013	M11-4	SSP2	M
06-Feb-14	CBWS2013	M11-8	CAM1	M
06-Feb-14	CBWS2013	M03-7	CAM11	M
06-Feb-14	CBWS2013	M13-2	SSP3	M
07-Feb-14	CBWS2013	M11-4	CAM17	M
08-Feb-14	CBWS2013	M11-7	CAM18	M
08-Feb-14	CBWS2013	M04-21	CAM19	M
08-Feb-14	CBWS2013	M04-21	CAM20	M
09-Feb-14	CBWS2013	M11-7	CAM18	M
10-Feb-14	CBWS2013	M14-1	CAM20	M
10-Feb-14	CBWS2013	M11-8	CAM1	M
10-Feb-14	CBWS2013	M07-4	CAM11	M
10-Feb-14	CBWS2013	M07-4	CAM19	M
10-Feb-14	CBWS2013	M14-5	CAM20	M
11-Feb-14	CBWS2013	M12-6	CAM19	M
11-Feb-14	CBWS2013	M11-4	SSP2	M
12-Feb-14	CBWS2013	M03-7	CAM15	M
13-Feb-14	CBWS2013	M06-5	CAM15	M
17-Feb-14	CBWS2013	M11-7	CAM17	M
19-Feb-14	CBWS2013	M11-7	CAM18	M
20-Feb-14	CBWS2013	M07-4	CAM18	M
22-Feb-14	CBWS2013	M11-8	CAM11	M
22-Feb-14	CBWS2013	M11-7	CAM18	M
22-Feb-14	CBWS2013	M14-6	CAM19	M
23-Feb-14	CBWS2013	M04-21	CAM15	M
23-Feb-14	CBWS2013	M04-21	CAM20	M
24-Feb-14	CBWS2013	M11-8	CAM11	M
25-Feb-14	CBWS2013	M12-6	CAM19	M
26-Feb-14	CBWS2013	M12-6	CAM3	M
02-Mar-14	CBWS2013	M11-7	CAM17	M
02-Mar-14	CBWS2013	M11-4	SSP2	M
03-Mar-14	CBWS2013	M14-5	CAM20	M
04-Mar-14	CBWS2013	M11-4	CAM10	M
04-Mar-14	CBWS2013	M11-8	CAM11	M
04-Mar-14	CBWS2013	M11-4	SSP1	M
05-Mar-14	CBWS2013	M11-4	SSP2	M
06-Mar-14	CBWS2013	M11-4	SSP3	M
08-Mar-14	CBWS2013	M11-8	CAM2	M
08-Mar-14	CBWS2013	M14-6	CAM11	M
09-Mar-14	CBWS2013	M11-8	CAM5	M
09-Mar-14	CBWS2013	M11-8	CAM11	M
09-Mar-14	CBWS2013	M06-5	CAM18STR	M
10-Mar-14	CBWS2013	M11-8	SSP2	M
10-Mar-14	CBWS2013	M11-8	CAM11	M
10-Mar-14	CBWS2013	M11-4	SSP1	M
10-Mar-14	CBWS2013	M11-1	SSP2	M
10-Mar-14	CBWS2013	M11-1	SSP3	M
11-Mar-14	CBWS2013	M03-7	CAM11	M
11-Mar-14	CBWS2013	M11-4	SSP2	M
11-Mar-14	CBWS2013	M11-4	SSP3	M
12-Mar-14	CBWS2013	M03-7	CAM2	M
13-Mar-14	CBWS2013	M11-4	CAM10	M
17-Mar-14	CBWS2013	M11-4	SSP2	M
17-Mar-14	CBWS2013	M07-4	CAM3	M
18-Mar-14	CBWS2013	M11-8	CAM11	M
19-Mar-14	CBWS2013	M11-4	SSP3	M
